# Supplementary material for: Analysis of the Association between Fat Mass Distribution and Bone Mass in Chinese Male Adolescents at Different Stages of Puberty
Source: Nutrients. 2021 Jun 24;13(7):2163. doi: 10.3390/nu13072163 (PMC8308367; doi:10.3390/nu13072163)
Supplement: Supplementary file 1 [file nutrients-13-02163-s001.zip]

Archive with 1 entries (1 files):
- nutrients-1275854-supplementary.pdf
